# Supplementary material for: Whole-Genome Sequencing Analyses Reveal the Evolution Mechanisms of Typical Biological Features of Decapterus maruadsi
Source: Animals (Basel). 2024 Apr 17;14(8):1202. doi: 10.3390/ani14081202 (PMC11047736; doi:10.3390/ani14081202)
Supplement: Supplementary file 1 [file animals-14-01202-s001.zip]

Archive with 2 entries (2 files):
- Supplementary Material S1.pdf
- Supplementary material S2-The alignment result of 2468 single-copy gene families.txt
